# Supplementary material for: Combined and Sequential Treatment with Deep Brain Stimulation and Continuous Intrajejunal Levodopa Infusion for Parkinson’s Disease
Source: J Pers Med. 2021 Jun 12;11(6):547. doi: 10.3390/jpm11060547 (PMC8231578; doi:10.3390/jpm11060547)
Supplement: Supplementary file 1 [file jpm-11-00547-s001.zip]

Archive with 2 entries (2 files):
- Supplemental Table S1 - Search Criteria.pdf
- Supplemental Table S2  - Comparing response to second advanced therapy.pdf
